# Supplementary material for: Meropenem Disposition in Neonatal and Pediatric Extracorporeal Membrane Oxygenation and Continuous Renal Replacement Therapy
Source: Antibiotics (Basel). 2024 May 3;13(5):419. doi: 10.3390/antibiotics13050419 (PMC11117356; doi:10.3390/antibiotics13050419)
Supplement: Supplementary file 1 [file antibiotics-13-00419-s001.zip]

Archive with 1 entries (1 files):
- antibiotics-2963641-supplementary.pdf
